# Supplementary material for: Guidance for good practice in the application of machine learning in development of toxicological quantitative structure-activity relationships (QSARs)
Source: PLoS One. 2023 May 10;18(5):e0282924. doi: 10.1371/journal.pone.0282924 (PMC10171609; doi:10.1371/journal.pone.0282924)
Supplement: S1 File — Influence of quantity of splits, k, upon properties including: ¤ Dataset fold size (i.e., average number of substances within). ¤ Apparent predictivity of models trained upon TH_90 data subset, expressed in terms of R2CV (average of R2 values acquired from individual folds during their hold-out), R2min and R2max (respective minimum and maximum in fold-wise R2). *Denotes parent dataset (prior to splitting) (XLSX) [file pone.0282924.s001.xlsx]

## Sheet: Sheet1
	Supplementary Material 1
	Influence of quantity of splits, k, upon properties including: ¤ Dataset fold size (i.e., average number of substances within). ¤ Apparent predictivity of models trained upon TH_90 data subset, expressed in terms of R2CV (average of R2 values acquired from individual folds during their hold-out), R2min and R2max (respective minimum and maximum in fold-wise R2). *Denotes parent dataset (prior to s…
	k	Average n. compounds within fold, by dataset		Modelling approach and apparent predictivity (TH_90 data subset)
		T. pyriformis growth inhibition	Rat acute oral lethality	RF			SVM			k-NN			XGB			SNN			DNN
				R2CV	R2min	R2max	R2CV	R2min	R2max	R2CV	R2min	R2max	R2CV	R2min	R2max	R2CV	R2min	R2max	R2CV	R2min	R2max
	Parent*	1995	8448	-	-	-	-	-	-	-	-	-	-	-	-	-	-	-	-	-	-
	2	997.5	4224	0.695588	0.690727	0.700449	0.693045	0.673545	0.712545	0.604663	0.587124	0.622202	0.701162	0.693004	0.709321	0.748288	0.743484	0.753093	0.776671	0.768328	0.785013
	3	665	2816	0.728115	0.722195	0.734415	0.715764	0.693429	0.731409	0.622507	0.60913	0.647882	0.751655	0.750557	0.753056	0.76618	0.747013	0.777137	0.799559	0.785633	0.819957
	4	498.75	2112	0.724732	0.695465	0.754611	0.727828	0.705933	0.755365	0.643971	0.625019	0.670738	0.755636	0.724479	0.781023	0.787327	0.770793	0.812742	0.808832	0.802883	0.820376
	5	399	1689.6	0.73601	0.70348	0.774145	0.737561	0.72199	0.767147	0.65406	0.600481	0.698217	0.76845	0.748025	0.797644	0.787756	0.754238	0.817914	0.809235	0.796541	0.81274
	6	332.5	1408	0.735267	0.679916	0.787051	0.735262	0.696514	0.775588	0.642226	0.569822	0.704249	0.771419	0.687428	0.812897	0.789789	0.752333	0.812802	0.815831	0.766985	0.840638
	7	285	1206.86	0.745007	0.7115	0.793416	0.738454	0.682773	0.772424	0.65371	0.627214	0.708662	0.760024	0.718899	0.800951	0.784398	0.748654	0.822019	0.815306	0.79562	0.851146
	8	249.375	1056	0.736187	0.677853	0.781727	0.737733	0.695191	0.787769	0.654265	0.566699	0.704754	0.76186	0.703185	0.803478	0.787459	0.745546	0.822625	0.815476	0.787061	0.85727
	9	221.667	938.667	0.745826	0.680559	0.776074	0.739079	0.707462	0.78634	0.652608	0.54923	0.699588	0.759585	0.715756	0.807451	0.789981	0.725901	0.828021	0.820118	0.768045	0.845316
	10	199.5	844.8	0.750259	0.681573	0.805268	0.745675	0.669526	0.802137	0.660311	0.559429	0.699679	0.777994	0.729835	0.824008	0.791883	0.750927	0.835408	0.806421	0.768024	0.836957
	11	181.364	768	0.746765	0.625011	0.812233	0.744167	0.681502	0.796815	0.660344	0.581449	0.72361	0.770425	0.686944	0.832552	0.795921	0.709557	0.84804	0.826123	0.76915	0.86813
	12	166.25	704	0.747392	0.652236	0.80727	0.746943	0.69707	0.808729	0.660897	0.571269	0.727383	0.771298	0.663618	0.846782	0.795287	0.748735	0.854342	0.82112	0.766687	0.88945
	13	153.462	649.846	0.749065	0.691682	0.825502	0.741868	0.644745	0.833746	0.661873	0.559416	0.729405	0.770028	0.668436	0.856026	0.79298	0.737882	0.848277	0.823046	0.753651	0.886939
	14	142.5	603.429	0.747056	0.564962	0.829547	0.743608	0.646861	0.828913	0.664945	0.513282	0.731715	0.765423	0.655759	0.871148	0.79858	0.696611	0.863969	0.821613	0.704259	0.908752
	15	133	563.2	0.747252	0.590823	0.837261	0.744865	0.662061	0.853346	0.658901	0.488806	0.771035	0.776368	0.669208	0.851489	0.796685	0.706807	0.862098	0.819876	0.690588	0.891911
	16	124.688	528	0.745547	0.634925	0.835247	0.743587	0.654544	0.858334	0.657263	0.496697	0.765398	0.777036	0.648557	0.85893	0.800742	0.713839	0.898223	0.821271	0.750273	0.89398
	17	117.353	496.941	0.747322	0.642559	0.835852	0.74486	0.681335	0.853861	0.661368	0.584544	0.758997	0.774585	0.650122	0.865973	0.793071	0.692356	0.868042	0.818005	0.734256	0.877757
	18	110.833	469.333	0.7467	0.58571	0.825881	0.742793	0.655454	0.851507	0.656958	0.468494	0.761115	0.768509	0.674237	0.836851	0.785523	0.692094	0.844806	0.816283	0.704224	0.873433
	19	105	444.632	0.74588	0.620784	0.840678	0.743232	0.590293	0.857022	0.663685	0.510573	0.756636	0.770691	0.658828	0.876388	0.79499	0.663518	0.869855	0.818591	0.712285	0.885518
	20	99.75	422.4	0.749485	0.593928	0.8355	0.746134	0.616483	0.855921	0.659649	0.550138	0.782817	0.773491	0.591209	0.85641	0.792388	0.701321	0.870817	0.813752	0.689704	0.879493
	21	95	402.286	0.743483	0.5527	0.834615	0.744584	0.641669	0.84899	0.660783	0.455379	0.777751	0.77417	0.626583	0.879283	0.8127	0.685386	0.89306	0.817642	0.671079	0.887339
	22	90.6818	384	0.749767	0.606638	0.83944	0.745552	0.603731	0.847189	0.660097	0.474654	0.764501	0.777415	0.618359	0.886187	0.818098	0.693908	0.899986	0.822486	0.682914	0.90632
	23	86.7391	367.304	0.74906	0.62338	0.836546	0.745838	0.668639	0.845201	0.660101	0.49896	0.774916	0.778155	0.625358	0.893365	0.808727	0.701878	0.883857	0.823679	0.675169	0.918818
	24	83.125	352	0.746737	0.638433	0.82277	0.743269	0.612319	0.854534	0.659728	0.394973	0.76903	0.771268	0.642121	0.847856	0.808148	0.690289	0.869151	0.822485	0.74667	0.914861
	25	79.8	337.92	0.749062	0.599293	0.846447	0.743211	0.601104	0.862121	0.663487	0.466164	0.814027	0.771639	0.649863	0.884267	0.785347	0.622743	0.894325	0.819049	0.673709	0.911117
