# Supplementary material for: Guidance for good practice in the application of machine learning in development of toxicological quantitative structure-activity relationships (QSARs)
Source: PLoS One. 2023 May 10;18(5):e0282924. doi: 10.1371/journal.pone.0282924 (PMC10171609; doi:10.1371/journal.pone.0282924)
Supplement: S6 File — List of those assessment criteria for individual areas of uncertainty, variability or bias within toxicity-prediction QSAR (as presented by Cronin et al. [18]) updated in light of consideration of concerns specific to application of ML. Each is grouped in accordance with its relevance either to the reproducibility, interpretability or generalisability of models. Updates to text under heading “Comment or Other Information” are displayed in bold. (XLSX) [file pone.0282924.s006.xlsx]

## Sheet: Sheet1
	Supplementary Material 6
	List of those assessment criteria for individual areas of uncertainty, variability or bias within toxicity-prediction QSAR (as presented by Cronin et al. [18]) updated in light of consideration of concerns specific to application of ML. Each is grouped in accordance with its relevance either to the reproducibility, interpretability or generalisability of models. Updates to text under heading “Com…
	ID	Assessment Criteria for Individual Areas of Uncertainty, Variability or Bias	Example of Low Uncertainty, Variability or Bias	Example of Moderate Uncertainty, Variability or Bias	Example of High Uncertainty, Variability or Bias	Comment or Other Information	Type of Criterion	Information Potentially Retrievable from QMRF
	Reproducibility
	2.1a	Definition and description of model (related to assessment criterion 3.1a)	Model fully defined	A small number of aspects of the model non-defined or ambiguous	Model non-defined or ambiguous	All terms e.g., descriptors, statistical values, hyperparameters and ranges, algorithms should be defined. The QMRF is a possible reporting format.	Uncertainty about model if not completely defined or described: model cannot be retraced and evaluated.	Yes
	2.1c	Transparency of the model	Model is transparent in terms of the algorithm and can be interpreted and reproduced	Model is defined providing some aspect of transparency, but may not be reproducible. The algorithms of, e.g., neural networks, may be difficult to interpret even if transparent.	Non-transparent model	A transparent model can be reproduced, and the model output is (reasonably) interpretable, i.e., user can understand the causation of a prediction.	Uncertainty about the model if not retraceable/reproducible, cannot be evaluated.	Yes
	3.1a	Reproducibility of the model or QSAR (related to assessment criterion 2.1a)	Full documentation, availability of data and details of software do allow to repeat the QSAR de novo	Some aspects of the model, software or data are not available, meaning there is difficulty in reproducing the model	QSAR cannot be reproduced	To determine reproducibility, the model is assumed to be transparent (see assessment criterion 2.1c). Source code should be provided, with computational infrastructure detailed.	Uncertainty about the model if it cannot be reproduced.	No
	3.1b	Reproducibility of the QSAR prediction	Application of the model to the same chemical always gives the same prediction result (using the same descriptors)	Model does not give reproducible predictions without careful control of descriptors	Model does not give reproducible predictions	To obtain reproducible predictions, all parameters (descriptors) need to be available and controllable. Seeds to control randomisation for certain algorithms need to be specified.	Uncertainty will be increased if predictions are not reproducible.	No
	interpretability
	2.1c	Transparency of the model	Model is transparent in terms of the algorithm and can be interpreted and reproduced	Model is defined providing some aspect of transparency, but may not be reproducible. The algorithms of, e.g., neural networks, may be difficult to interpret even if transparent.	Non-transparent model	A transparent model can be reproduced, and the model output is (reasonably) interpretable, i.e., user can understand the causation of a prediction.	Uncertainty about the model if not retraceable/reproducible, cannot be evaluated.	Yes
	2.4c	Relevance of descriptors to mechanism of action/AOP	Descriptors or properties clearly and causally related to mechanism	Partial or correlated relationship to mechanism	No mechanistic basis of descriptors	Feature importance techniques should be used for algorithms that employ large quantities of descriptors, relating highest scoring descriptors to the mechanism.	Uncertainty about model if relevance of descriptors used for modelling not known or interpretable.	Yes
	Generalisability
	1.5a	How appropriate is the modelling approach for the endpoint and to deal with the complexity/non-linearity of the data	Appropriate modelling approach for the endpoint	Modelling approach likely, but unproven, to be appropriate for the endpoint	Approach likely to be too complex or simplistic	This requires a pragmatic and subjective assessment, e.g., a data set based on one mechanism with a single overriding descriptor can be modelled more simply than a more complex scenario. If applicable, both the optimisation procedure and the sufficiency of resulting approach complexity should also be considered.	Uncertainty about the model if the modelling approach chosen not appropriate. Bias from different approaches to modelling which may result from personal knowledge, experience or prejudice.	No
	2.2a	Statement of statistical fit, performance and predictivity	Full description of model performance	Some key measures of model performance missing	Limited or no description of model performance	The use of appropriate validation methods, resampling techniques, and/or external test sets should be demonstrated, different metrics may be required for different models	Uncertainty about model accuracy and quality of the prediction if no information about the model performance.	Yes
	2.2b	Interpretation of statistical fit etc with respect to biological measurement error and variability (see assessment criterion 1.2d)	Statistical performance is significant but not overfitted	Statistical performance moderate or possibly overfitted	No statistical significance or overfitted as compared to experimental error	The use of strategies to limit overfitting e.g., early-stopping, pruning, regularisation may be required for certain algorithms.	Uncertainty about the model if performance is not adequate or overfitted.	No
